# Supplementary material for: The influence of diet and environment on the gut microbial community of field crickets
Source: Ecol Evol. 2018 Apr 16;8(9):4704–20. doi: 10.1002/ece3.3977 (PMC5938447; doi:10.1002/ece3.3977)
Supplement: Supplementary file 2 [file ECE3-8-4704-s002.xlsx]

## Sheet: PICRUSt
Level_1	Level_2	Level_3	p-values	p-values (corrected)	Effect size	CC: mean rel. freq. (%)	CC: std. dev. (%)	CD: mean rel. freq. (%)	CD: std. dev. (%)	W: mean rel. freq. (%)	W: std. dev. (%)	CCF1	CCF1: parent seq. count	CCF1: rel. freq. (%)	CCF2	CCF2: parent seq. count	CCF2: rel. freq. (%)	CCF3	CCF3: parent seq. count	CCF3: rel. freq. (%)	CCM1	CCM1: parent seq. count	CCM1: rel. freq. (%)	CCM2	CCM2: parent seq. count	CCM2: rel. freq. (%)	CCM3	CCM3: parent seq. count	CCM3: rel. freq. (%)	CDF1	CDF1: parent seq. count	CDF1: rel. freq. (%)	CDF13	CDF13: parent seq. count	CDF13: rel. freq. (%)	CDF14	CDF14: parent seq. count	CDF14: rel. freq. (%)	CDF23	CDF23: parent seq. count	CDF23: rel. freq. (%)	CDF24	CDF24: parent seq. count	CDF24: rel. freq. (%)	CDF26	CDF26: parent seq. count	CDF26: rel. freq. (%)	CDF4	CDF4: parent seq. count
Metabolism	Metabolism of Terpenoids and Polyketides	Zeatin biosynthesis	0.976654	1.23684	0.00205208	0.0394205	0.00200368	0.039514	0.00588854	0.0399391	0.00284955	990	2525846	0.0391948	667	1565077	0.0426177	1880	5184329	0.0362631	1494	3654730	0.0408785	2495	6322963	0.0394593	2241	5880433	0.0381094	4417	11478680	0.03848	3913	10366652	0.037746	2362	5653827	0.041777	29535	82510878	0.0357953	19155	53116587	0.0360622	7033	19028265	0.0369608	17468	48673165
Metabolism	Amino Acid Metabolism	Alanine, aspartate and glutamate metabolism	0.96406	1.22563	0.00317768	0.964518	0.0189708	0.958913	0.0483579	0.960633	0.0336219	24372	2525846	0.964904	15533	1565077	0.992475	48411	5184329	0.933795	35824	3654730	0.980209	61010	6322963	0.964896	55913	5880433	0.950831	108992	11478680	0.949517	98065	10366652	0.945966	55908	5653827	0.988852	763562	82510878	0.925408	492719	53116587	0.927618	178176	19028265	0.936375	450937	48673165
Metabolism	Biosynthesis of Other Secondary Metabolites	Butirosin and neomycin biosynthesis	0.953507	1.22168	0.00413129	0.0775257	0.00225783	0.0780097	0.00970508	0.0769297	0.00229119	2075	2525846	0.0821507	1223	1565077	0.0781431	3905	5184329	0.0753232	2819	3654730	0.0771329	4843	6322963	0.0765938	4458	5880433	0.0758107	8824	11478680	0.076873	7866	10366652	0.0758779	4383	5653827	0.0775227	60121	82510878	0.0728643	38914	53116587	0.0732615	14163	19028265	0.0744314	35504	48673165
Metabolism	Lipid Metabolism	Glycerophospholipid metabolism	0.947522	1.21877	0.00467642	0.496523	0.00937584	0.494994	0.023777	0.492732	0.0183927	12800	2525846	0.506761	8013	1565077	0.511988	25465	5184329	0.491192	18012	3654730	0.492841	30934	6322963	0.489233	28645	5880433	0.487124	56230	11478680	0.489865	50843	10366652	0.490448	28120	5653827	0.497362	397294	82510878	0.481505	256080	53116587	0.482109	92531	19028265	0.486282	234514	48673165
Metabolism	Metabolism of Terpenoids and Polyketides	Prenyltransferases	0.927294	1.19745	0.00654238	0.255095	0.0120134	0.253379	0.0194641	0.250531	0.0266498	6392	2525846	0.253064	4355	1565077	0.278261	12365	5184329	0.238507	9416	3654730	0.257639	16097	6322963	0.25458	14614	5880433	0.248519	28677	11478680	0.249828	26227	10366652	0.252994	14693	5653827	0.259877	197968	82510878	0.23993	127940	53116587	0.240866	46671	19028265	0.245272	116886	48673165
Metabolism	Metabolism of Cofactors and Vitamins	Vitamin B6 metabolism	0.900562	1.16753	0.00906615	0.182855	0.00930684	0.182486	0.0175021	0.179533	0.0108635	4519	2525846	0.17891	3157	1565077	0.201715	8915	5184329	0.171961	6765	3654730	0.185103	11464	6322963	0.181307	10475	5880433	0.178133	20624	11478680	0.179672	18562	10366652	0.179055	10469	5653827	0.185167	141806	82510878	0.171863	91638	53116587	0.172522	33429	19028265	0.175681	83817	48673165
Metabolism	Metabolism of Other Amino Acids	Cyanoamino acid metabolism	0.877734	1.14245	0.0112761	0.306319	0.00762176	0.309642	0.0283977	0.304405	0.0120155	7638	2525846	0.302394	4959	1565077	0.316853	15269	5184329	0.294522	11506	3654730	0.314825	19365	6322963	0.306265	17821	5880433	0.303056	35097	11478680	0.305758	31158	10366652	0.30056	17509	5653827	0.309684	243326	82510878	0.294902	157264	53116587	0.296073	56943	19028265	0.299255	143844	48673165
Metabolism	Biosynthesis of Other Secondary Metabolites	Phenylpropanoid biosynthesis	0.864975	1.13033	0.0125342	0.186626	0.00858464	0.190288	0.0258969	0.192918	0.0116851	4518	2525846	0.178871	3110	1565077	0.198712	9042	5184329	0.17441	7156	3654730	0.195801	11818	6322963	0.186906	10882	5880433	0.185054	21429	11478680	0.186685	19050	10366652	0.183762	10631	5653827	0.188032	146225	82510878	0.177219	94698	53116587	0.178283	34443	19028265	0.18101	86482	48673165
Metabolism	Carbohydrate Metabolism	Pentose and glucuronate interconversions	0.846241	1.11473	0.0144126	0.583285	0.0222559	0.581331	0.0226145	0.575816	0.0256465	14100	2525846	0.558229	9791	1565077	0.625592	29194	5184329	0.56312	21704	3654730	0.593861	36752	6322963	0.581246	33969	5880433	0.577662	66651	11478680	0.58065	59390	10366652	0.572895	32886	5653827	0.581659	469882	82510878	0.569479	303150	53116587	0.570726	108666	19028265	0.571077	277427	48673165
Metabolism	Biosynthesis of Other Secondary Metabolites	Streptomycin biosynthesis	0.830824	1.10777	0.0159871	0.327671	0.00532279	0.328417	0.016418	0.332133	0.0140542	8362	2525846	0.331057	5200	1565077	0.332252	16417	5184329	0.316666	12098	3654730	0.331023	20810	6322963	0.329118	19165	5880433	0.325911	37500	11478680	0.326693	33631	10366652	0.324415	18876	5653827	0.333862	261867	82510878	0.317373	169111	53116587	0.318377	61191	19028265	0.32158	154605	48673165
Metabolism	Glycan Biosynthesis and Metabolism	Glycosphingolipid biosynthesis - ganglio series	0.823294	1.10221	0.0167658	0.0391542	0.00465999	0.0399589	0.00744914	0.0417383	0.00882124	899	2525846	0.035592	602	1565077	0.0384646	1697	5184329	0.0327333	1711	3654730	0.046816	2730	6322963	0.043176	2243	5880433	0.0381434	4460	11478680	0.0388546	4012	10366652	0.038701	2927	5653827	0.0517702	28229	82510878	0.0342125	18376	53116587	0.0345956	6833	19028265	0.0359097	16789	48673165
Metabolism	Xenobiotics Biodegradation and Metabolism	Atrazine degradation	0.780542	1.05357	0.0213145	0.051935	0.0040551	0.0536317	0.00837879	0.055019	0.00755873	1113	2525846	0.0440644	779	1565077	0.0497739	2721	5184329	0.0524851	1977	3654730	0.0540943	3492	6322963	0.0552273	3291	5880433	0.0559653	6371	11478680	0.0555029	5749	10366652	0.0554567	2923	5653827	0.0516995	48376	82510878	0.0586298	31010	53116587	0.058381	10846	19028265	0.0569994	28504	48673165
Metabolism	Carbohydrate Metabolism	Fructose and mannose metabolism	0.755048	1.02337	0.0241365	0.717917	0.0268053	0.727859	0.057122	0.737167	0.0156887	17453	2525846	0.690976	11958	1565077	0.764052	35522	5184329	0.68518	26918	3654730	0.736525	45462	6322963	0.718998	41855	5880433	0.711767	82398	11478680	0.717835	73045	10366652	0.704615	42002	5653827	0.742895	573923	82510878	0.695573	370468	53116587	0.697462	133800	19028265	0.703164	339114	48673165
Metabolism	Glycan Biosynthesis and Metabolism	Glycosphingolipid biosynthesis - lacto and neolacto series	0.707999	0.975729	0.0295809	0.000140561	0.000213013	6.50313e-05	0.000217974	5.15884e-05	0.000126365	14	2525846	0.00055427	0	1565077	0	0	5184329	0	0	3654730	0	0	6322963	0	17	5880433	0.000289094	2	11478680	1.74236e-05	85	10366652	0.000819937	0	5653827	0	0	82510878	0	1	53116587	1.88265e-06	0	19028265	0	3	48673165
Metabolism	Lipid Metabolism	Secondary bile acid biosynthesis	0.695191	0.962121	0.0311201	0.0301044	0.00244588	0.0317135	0.00804074	0.0292088	0.00357361	749	2525846	0.0296534	534	1565077	0.0341197	1343	5184329	0.025905	1142	3654730	0.0312472	1919	6322963	0.0303497	1726	5880433	0.0293516	3505	11478680	0.0305349	3089	10366652	0.0297975	1904	5653827	0.0336763	22174	82510878	0.026874	14397	53116587	0.0271045	5404	19028265	0.0283999	13148	48673165
Metabolism	Lipid Metabolism	Linoleic acid metabolism	0.561272	0.796958	0.0489814	0.0470084	0.00503006	0.0493277	0.00507142	0.0473634	0.00365185	1166	2525846	0.0461628	567	1565077	0.0362282	2634	5184329	0.050807	1808	3654730	0.0494701	3142	6322963	0.0496919	2922	5880433	0.0496902	5752	11478680	0.0501103	5297	10366652	0.0510965	2804	5653827	0.0495947	42967	82510878	0.0520743	27567	53116587	0.051899	9679	19028265	0.0508664	25304	48673165
Metabolism	Glycan Biosynthesis and Metabolism	Lipopolysaccharide biosynthesis	0.523791	0.756843	0.0546798	0.294937	0.0240403	0.277547	0.0304106	0.27023	0.0540945	7955	2525846	0.314944	5296	1565077	0.338386	14395	5184329	0.277664	10420	3654730	0.28511	17997	6322963	0.284629	15812	5880433	0.268892	31425	11478680	0.273768	28299	10366652	0.272981	16030	5653827	0.283525	212842	82510878	0.257956	137857	53116587	0.259537	50456	19028265	0.265163	125771	48673165
Metabolism	Amino Acid Metabolism	Cysteine and methionine metabolism	0.478718	0.700981	0.0620474	0.800212	0.01594	0.786477	0.0261868	0.792254	0.0142871	20640	2525846	0.817152	12912	1565077	0.825007	41253	5184329	0.795725	29140	3654730	0.797323	49601	6322963	0.784458	45962	5880433	0.781609	89590	11478680	0.78049	81418	10366652	0.785384	45185	5653827	0.799193	634424	82510878	0.768897	408855	53116587	0.769731	147429	19028265	0.77479	374584	48673165
Metabolism	Energy Metabolism	Carbon fixation pathways in prokaryotes	0.476091	0.70026	0.0624961	0.86277	0.0171344	0.861452	0.0360961	0.889311	0.0748301	22026	2525846	0.872025	14006	1565077	0.894908	43669	5184329	0.842327	31320	3654730	0.856972	54465	6322963	0.861384	49925	5880433	0.849002	98132	11478680	0.854907	89565	10366652	0.863972	49376	5653827	0.87332	690697	82510878	0.837098	445673	53116587	0.839047	160994	19028265	0.846078	407460	48673165
Metabolism	Glycan Biosynthesis and Metabolism	Lipopolysaccharide biosynthesis proteins	0.455926	0.67362	0.0660177	0.432785	0.034316	0.412405	0.0386971	0.401548	0.0524162	11121	2525846	0.440288	7888	1565077	0.504001	21240	5184329	0.409696	15557	3654730	0.425668	26426	6322963	0.417937	23470	5880433	0.39912	46648	11478680	0.406388	41513	10366652	0.400448	24301	5653827	0.429815	319432	82510878	0.387139	206561	53116587	0.388882	75238	19028265	0.395401	188996	48673165
Metabolism	Metabolism of Other Amino Acids	D-Arginine and D-ornithine metabolism	0.447875	0.664719	0.0674636	0.0135995	0.000932899	0.0138513	0.00128629	0.0146974	0.00231317	294	2525846	0.0116397	213	1565077	0.0136096	702	5184329	0.0135408	525	3654730	0.0143649	893	6322963	0.0141231	842	5880433	0.0143187	1633	11478680	0.0142264	1428	10366652	0.0137749	742	5653827	0.0131239	12199	82510878	0.0147847	7825	53116587	0.0147317	2738	19028265	0.0143891	7186	48673165
Metabolism	Metabolism of Cofactors and Vitamins	Lipoic acid metabolism	0.386116	0.580944	0.0794182	0.0563175	0.00444747	0.0553034	0.00719031	0.0506894	0.0100125	1536	2525846	0.0608113	1002	1565077	0.0640224	2755	5184329	0.0531409	1959	3654730	0.0536018	3421	6322963	0.0541044	3071	5880433	0.052224	6249	11478680	0.0544401	5562	10366652	0.0536528	3293	5653827	0.0582437	41669	82510878	0.0505012	27054	53116587	0.0509332	9902	19028265	0.0520384	24627	48673165
Metabolism	Glycan Biosynthesis and Metabolism	Glycosyltransferases	0.375191	0.569735	0.0817128	0.332399	0.0175738	0.318551	0.0203809	0.320176	0.0170243	8763	2525846	0.346933	5705	1565077	0.364519	16781	5184329	0.323687	11892	3654730	0.325387	20156	6322963	0.318775	18529	5880433	0.315096	36143	11478680	0.314871	32666	10366652	0.315107	18239	5653827	0.322596	252752	82510878	0.306326	163170	53116587	0.307192	59064	19028265	0.310401	149290	48673165
Metabolism	Others	Others_Unclassified	0.365612	0.557771	0.0837758	1.0831	0.0250107	1.10217	0.0233938	1.1044	0.0363787	26629	2525846	1.05426	16335	1565077	1.04372	56497	5184329	1.08976	40114	3654730	1.09759	69852	6322963	1.10474	65188	5880433	1.10856	127076	11478680	1.10706	115342	10366652	1.11263	61106	5653827	1.08079	922215	82510878	1.11769	593639	53116587	1.11762	211614	19028265	1.1121	543853	48673165
Metabolism	Carbohydrate Metabolism	Butanoate metabolism	0.346771	0.531499	0.0879814	0.756157	0.0380661	0.780059	0.0730384	0.739059	0.0283007	19119	2525846	0.756935	10626	1565077	0.678944	41151	5184329	0.793757	27264	3654730	0.745992	49193	6322963	0.778006	46062	5880433	0.78331	91074	11478680	0.793419	83964	10366652	0.809943	42999	5653827	0.760529	679699	82510878	0.823769	436133	53116587	0.821086	153931	19028265	0.80896	399886	48673165
Metabolism	Metabolism of Cofactors and Vitamins	Pantothenate and CoA biosynthesis	0.334926	0.515755	0.0907335	0.555865	0.0151505	0.546088	0.0130977	0.553093	0.0126063	14077	2525846	0.557318	9198	1565077	0.587703	28023	5184329	0.540533	20226	3654730	0.55342	34672	6322963	0.548351	32217	5880433	0.547868	62328	11478680	0.542989	56559	10366652	0.545586	31291	5653827	0.553448	442537	82510878	0.536338	285135	53116587	0.53681	102837	19028265	0.540443	261155	48673165
Metabolism	Energy Metabolism	Carbon fixation in photosynthetic organisms	0.315789	0.493232	0.0953736	0.539368	0.0153403	0.549624	0.0228254	0.556533	0.0113839	13098	2525846	0.518559	8676	1565077	0.55435	26860	5184329	0.5181	20246	3654730	0.553967	34647	6322963	0.547955	31947	5880433	0.543276	62615	11478680	0.54549	56443	10366652	0.544467	31610	5653827	0.55909	441259	82510878	0.534789	284487	53116587	0.53559	102626	19028265	0.539335	260421	48673165
Metabolism	Metabolism of Terpenoids and Polyketides	Tetracycline biosynthesis	0.292826	0.466248	0.101293	0.0762319	0.0061925	0.0737666	0.0031589	0.071176	0.0073361	2190	2525846	0.0867036	1195	1565077	0.0763541	4239	5184329	0.0817656	2538	3654730	0.0694443	4511	6322963	0.0713431	4221	5880433	0.0717804	8314	11478680	0.0724299	7893	10366652	0.0761384	4114	5653827	0.0727649	59555	82510878	0.0721784	38327	53116587	0.0721564	13771	19028265	0.0723713	35160	48673165
Metabolism	Enzyme Families	Protein kinases	0.286084	0.459978	0.103111	0.395673	0.0202775	0.408404	0.0239582	0.419048	0.0278447	9158	2525846	0.362572	5822	1565077	0.371994	21291	5184329	0.41068	15024	3654730	0.411084	25821	6322963	0.408369	24071	5880433	0.409341	47377	11478680	0.412739	42489	10366652	0.409862	22799	5653827	0.403249	349457	82510878	0.423528	224400	53116587	0.422467	79728	19028265	0.418998	206202	48673165
Metabolism	Metabolism of Terpenoids and Polyketides	Biosynthesis of vancomycin group antibiotics	0.283517	0.458097	0.103814	0.06649	0.0016445	0.0670647	0.00151285	0.0697514	0.00685582	1651	2525846	0.0653642	1017	1565077	0.0649808	3353	5184329	0.0646757	2516	3654730	0.0688423	4328	6322963	0.0684489	3918	5880433	0.0666277	7702	11478680	0.0670983	6949	10366652	0.0670322	3874	5653827	0.06852	54163	82510878	0.0656435	34951	53116587	0.0658005	12661	19028265	0.0665379	31975	48673165
Metabolism	Metabolism of Terpenoids and Polyketides	Biosynthesis of type II polyketide products	0.277663	0.450858	0.105439	1.41713e-05	3.1688e-05	0.000135582	0.00017971	7.5578e-05	0.000124163	0	2525846	0	0	1565077	0	0	5184329	0	0	3654730	0	0	6322963	0	5	5880433	8.50278e-05	1	11478680	8.7118e-06	21	10366652	0.000202573	8	5653827	0.000141497	10	82510878	1.21196e-05	9	53116587	1.69439e-05	25	19028265	0.000131383	36	48673165
Metabolism	Lipid Metabolism	Glycerolipid metabolism	0.242798	0.398189	0.115815	0.423686	0.0162729	0.436675	0.0119726	0.440071	0.023996	10563	2525846	0.418197	6103	1565077	0.389949	22422	5184329	0.432496	15701	3654730	0.429608	27439	6322963	0.433958	25751	5880433	0.43791	50494	11478680	0.439894	45220	10366652	0.436206	24333	5653827	0.430381	367536	82510878	0.445439	236253	53116587	0.444782	84026	19028265	0.441585	216670	48673165
Metabolism	Metabolism of Other Amino Acids	Taurine and hypotaurine metabolism	0.232532	0.385204	0.119131	0.114267	0.0026482	0.116249	0.00190729	0.112769	0.00694679	2828	2525846	0.111962	1741	1565077	0.111241	5810	5184329	0.112069	4272	3654730	0.11689	7468	6322963	0.118109	6782	5880433	0.115332	13339	11478680	0.116207	12002	10366652	0.115775	6753	5653827	0.119441	94889	82510878	0.115002	61152	53116587	0.115128	22032	19028265	0.115786	55997	48673165
Metabolism	Carbohydrate Metabolism	Starch and sucrose metabolism	0.201419	0.340543	0.130065	0.854978	0.0381535	0.872486	0.0773214	0.919289	0.0473008	20203	2525846	0.799851	14090	1565077	0.900275	42165	5184329	0.813316	32820	3654730	0.898014	54526	6322963	0.862349	50340	5880433	0.856059	98650	11478680	0.859419	87525	10366652	0.844294	49908	5653827	0.88273	684662	82510878	0.829784	442300	53116587	0.832697	160288	19028265	0.842368	404750	48673165
Metabolism	Metabolism of Terpenoids and Polyketides	Carotenoid biosynthesis	0.187944	0.326168	0.135287	0.007755	0.000966059	0.00802729	0.00225043	0.00614984	0.00225012	205	2525846	0.00811609	89	1565077	0.00568662	401	5184329	0.00773485	292	3654730	0.00798965	531	6322963	0.00839796	506	5880433	0.00860481	953	11478680	0.00830235	1054	10366652	0.0101672	441	5653827	0.00780003	7411	82510878	0.00898185	4765	53116587	0.00897083	1642	19028265	0.00862927	4342	48673165
Metabolism	Nucleotide Metabolism	Purine metabolism	0.159724	0.280157	0.147434	1.90395	0.0265657	1.88913	0.0431559	1.92877	0.0429851	47786	2525846	1.89188	30510	1565077	1.94942	97011	5184329	1.87124	70449	3654730	1.92761	120050	6322963	1.89864	110841	5880433	1.88491	215903	11478680	1.8809	195313	10366652	1.88405	107832	5653827	1.90724	1533865	82510878	1.85899	988506	53116587	1.86101	355869	19028265	1.87021	905433	48673165
Metabolism	Metabolism of Other Amino Acids	Phosphonate and phosphinate metabolism	0.155087	0.273487	0.149616	0.0841779	0.00420866	0.0827844	0.00342404	0.0786162	0.0075974	2341	2525846	0.0926818	1298	1565077	0.0829352	4448	5184329	0.085797	2920	3654730	0.0798965	5135	6322963	0.0812119	4854	5880433	0.0825449	9491	11478680	0.0826837	8295	10366652	0.0800162	4880	5653827	0.0863132	66900	82510878	0.0810802	43113	53116587	0.0811667	15358	19028265	0.0807115	39487	48673165
Metabolism	Metabolism of Cofactors and Vitamins	Folate biosynthesis	0.149849	0.268581	0.152153	0.365842	0.0166028	0.351206	0.0206291	0.339689	0.0270947	9862	2525846	0.390443	6061	1565077	0.387265	18533	5184329	0.357481	13078	3654730	0.357838	22373	6322963	0.353837	20475	5880433	0.348189	39960	11478680	0.348124	36592	10366652	0.352978	20451	5653827	0.36172	277911	82510878	0.336817	179502	53116587	0.33794	64951	19028265	0.34134	164095	48673165
Metabolism	Glycan Biosynthesis and Metabolism	Glycosaminoglycan degradation	0.145448	0.262125	0.154348	0.0693707	0.00924695	0.0739644	0.00937816	0.0800263	0.00755928	1469	2525846	0.0581587	987	1565077	0.063064	3217	5184329	0.0620524	3065	3654730	0.0838639	4960	6322963	0.0784442	4154	5880433	0.0706411	8344	11478680	0.0726913	7391	10366652	0.0712959	5133	5653827	0.0907881	55294	82510878	0.0670142	35837	53116587	0.0674686	13039	19028265	0.0685244	32795	48673165
Metabolism	Metabolism of Cofactors and Vitamins	Ubiquinone and other terpenoid-quinone biosynthesis	0.141058	0.255619	0.156598	0.21898	0.0112034	0.210493	0.00529649	0.197418	0.0323237	5431	2525846	0.215017	3764	1565077	0.240499	10960	5184329	0.211406	8183	3654730	0.223902	13779	6322963	0.21792	12063	5880433	0.205138	24097	11478680	0.209928	22081	10366652	0.213	12330	5653827	0.218082	170049	82510878	0.206093	109809	53116587	0.206732	39521	19028265	0.207696	100372	48673165
Metabolism	Energy Metabolism	Nitrogen metabolism	0.138081	0.251614	0.158161	0.779322	0.054847	0.750775	0.0631993	0.714193	0.0251897	20535	2525846	0.812995	13899	1565077	0.888071	38371	5184329	0.740134	27237	3654730	0.745253	47053	6322963	0.744161	43828	5880433	0.745319	85187	11478680	0.742132	75805	10366652	0.731239	42643	5653827	0.754232	591922	82510878	0.717387	382466	53116587	0.72005	138590	19028265	0.728338	349398	48673165
Metabolism	Metabolism of Terpenoids and Polyketides	Polyketide sugar unit biosynthesis	0.135024	0.247418	0.159798	0.182974	0.00450409	0.184769	0.00667216	0.192116	0.0122672	4551	2525846	0.180177	2831	1565077	0.180886	9134	5184329	0.176185	6934	3654730	0.189727	11832	6322963	0.187127	10805	5880433	0.183745	21089	11478680	0.183723	19094	10366652	0.184187	10739	5653827	0.189942	147775	82510878	0.179098	95408	53116587	0.17962	34581	19028265	0.181735	87293	48673165
Metabolism	Metabolism of Cofactors and Vitamins	One carbon pool by folate	0.1315	0.242315	0.161728	0.540765	0.0104605	0.540984	0.0249859	0.562366	0.0221325	13569	2525846	0.537206	8745	1565077	0.558758	27206	5184329	0.524774	20003	3654730	0.547318	34168	6322963	0.54038	31528	5880433	0.536151	61537	11478680	0.536098	55765	10366652	0.537927	31072	5653827	0.549575	432135	82510878	0.523731	278755	53116587	0.524798	101000	19028265	0.530789	255218	48673165
Metabolism	Metabolism of Terpenoids and Polyketides	Terpenoid backbone biosynthesis	0.131091	0.242926	0.161955	0.425317	0.0102386	0.438017	0.0129502	0.445411	0.0240821	10353	2525846	0.409882	6632	1565077	0.423749	21506	5184329	0.414827	15988	3654730	0.43746	27539	6322963	0.435539	25312	5880433	0.430444	49892	11478680	0.434649	45504	10366652	0.438946	25246	5653827	0.446529	353407	82510878	0.428316	227750	53116587	0.428774	82330	19028265	0.432672	208545	48673165
Metabolism	Lipid Metabolism	Steroid hormone biosynthesis	0.130087	0.242436	0.162515	0.0336906	0.00669078	0.0389375	0.00684646	0.0331456	0.00470843	699	2525846	0.0276739	347	1565077	0.0221714	1779	5184329	0.034315	1414	3654730	0.0386896	2589	6322963	0.040946	2255	5880433	0.0383475	4647	11478680	0.0404837	4094	10366652	0.039492	2372	5653827	0.0419539	34491	82510878	0.0418018	22121	53116587	0.0416461	7745	19028265	0.0407026	20257	48673165
Metabolism	Nucleotide metabolism	Nucleotide metabolism_Unclassified	0.123235	0.232305	0.166447	0.0335924	0.0106367	0.0342906	0.0034205	0.0405141	0.00589017	450	2525846	0.0178158	817	1565077	0.0522019	1335	5184329	0.0257507	1394	3654730	0.0381424	2190	6322963	0.0346357	1941	5880433	0.0330078	3839	11478680	0.0334446	3414	10366652	0.0329325	2092	5653827	0.0370015	26329	82510878	0.0319097	16972	53116587	0.0319524	6278	19028265	0.032993	15585	48673165
Metabolism	Glycan Biosynthesis and Metabolism	N-Glycan biosynthesis	0.119825	0.227184	0.168478	0.0348319	0.00178536	0.0339461	0.00408649	0.0379039	0.0041615	938	2525846	0.0371361	581	1565077	0.0371228	1671	5184329	0.0322318	1267	3654730	0.0346674	2159	6322963	0.0341454	1981	5880433	0.033688	3844	11478680	0.0334882	3469	10366652	0.0334631	2075	5653827	0.0367008	25525	82510878	0.0309353	16590	53116587	0.0312332	6065	19028265	0.0318736	15086	48673165
Metabolism	Lipid Metabolism	Primary bile acid biosynthesis	0.116323	0.224435	0.17062	0.0354004	0.00172882	0.038053	0.0063461	0.0326719	0.004004	883	2525846	0.0349586	583	1565077	0.0372506	1653	5184329	0.0318846	1323	3654730	0.0361997	2310	6322963	0.0365335	2092	5880433	0.0355756	4270	11478680	0.0371994	3783	10366652	0.036492	2246	5653827	0.0397253	28250	82510878	0.0342379	18277	53116587	0.0344092	6742	19028265	0.0354315	16704	48673165
Metabolism	Energy Metabolism	Oxidative phosphorylation	0.107006	0.207681	0.176619	1.06433	0.077988	1.00987	0.065114	0.970958	0.0758116	30695	2525846	1.21524	17137	1565077	1.09496	55818	5184329	1.07667	36251	3654730	0.991893	63591	6322963	1.00572	58893	5880433	1.00151	115078	11478680	1.00254	104617	10366652	1.00917	56385	5653827	0.997289	806083	82510878	0.976941	520320	53116587	0.979581	187772	19028265	0.986806	475370	48673165
Metabolism	Carbohydrate Metabolism	Citrate cycle (TCA cycle)	0.0939987	0.187997	0.185847	0.583369	0.0315011	0.558945	0.0228913	0.527703	0.0675783	15760	2525846	0.623949	9874	1565077	0.630895	29424	5184329	0.567557	20449	3654730	0.559521	35689	6322963	0.564435	32569	5880433	0.553854	63787	11478680	0.5557	58372	10366652	0.563075	32273	5653827	0.570817	447276	82510878	0.542081	288796	53116587	0.543702	104274	19028265	0.547995	263725	48673165
Metabolism	Amino Acid Metabolism	Phenylalanine, tyrosine and tryptophan biosynthesis	0.0678286	0.139049	0.208622	0.702248	0.0152435	0.695048	0.0368638	0.730597	0.0214888	17748	2525846	0.702656	11460	1565077	0.732232	35602	5184329	0.686723	25876	3654730	0.708014	43876	6322963	0.693915	40572	5880433	0.689949	78880	11478680	0.687187	71288	10366652	0.687667	39739	5653827	0.702869	555184	82510878	0.672862	358057	53116587	0.674096	129560	19028265	0.680882	327874	48673165
Metabolism	Amino Acid Metabolism	Lysine biosynthesis	0.0665539	0.137294	0.209927	0.65183	0.0124328	0.653566	0.0359848	0.686615	0.0239542	16167	2525846	0.640063	10429	1565077	0.666357	32944	5184329	0.635453	24442	3654730	0.668777	41294	6322963	0.65308	38061	5880433	0.647248	74137	11478680	0.645867	67409	10366652	0.650249	37314	5653827	0.659978	520380	82510878	0.63068	335608	53116587	0.631833	121668	19028265	0.639407	307518	48673165
Metabolism	Energy metabolism	Energy metabolism_Unclassified	0.0650344	0.135008	0.211512	0.83453	0.0272236	0.850006	0.0198684	0.879775	0.0492672	19842	2525846	0.785559	13108	1565077	0.837531	42183	5184329	0.813664	31471	3654730	0.861103	54458	6322963	0.861273	49869	5880433	0.84805	97595	11478680	0.850228	88721	10366652	0.855831	48990	5653827	0.866493	700499	82510878	0.848978	451126	53116587	0.849313	162254	19028265	0.8527	413424	48673165
Metabolism	Amino Acid Metabolism	Arginine and proline metabolism	0.059788	0.124907	0.217258	1.24761	0.0210072	1.25281	0.0148821	1.22914	0.0233469	32076	2525846	1.26991	18833	1565077	1.20333	64624	5184329	1.24653	45796	3654730	1.25306	79524	6322963	1.2577	73808	5880433	1.25515	143788	11478680	1.25265	130245	10366652	1.25638	72071	5653827	1.27473	1030553	82510878	1.24899	663573	53116587	1.24928	237933	19028265	1.25042	608292	48673165
Metabolism	Lipid Metabolism	Fatty acid biosynthesis	0.0595277	0.125161	0.217555	0.421438	0.028242	0.408211	0.0141795	0.390574	0.0237205	12001	2525846	0.475128	6692	1565077	0.427583	22352	5184329	0.431145	14194	3654730	0.388373	25336	6322963	0.400698	23857	5880433	0.405701	46521	11478680	0.405282	42631	10366652	0.411232	22915	5653827	0.405301	330930	82510878	0.401074	213249	53116587	0.401473	76636	19028265	0.402748	195119	48673165
Metabolism	Energy Metabolism	Photosynthesis	0.0514842	0.108947	0.22737	0.267837	0.00407885	0.272923	0.0173924	0.287144	0.00987534	6903	2525846	0.273295	4097	1565077	0.261776	13736	5184329	0.264952	9961	3654730	0.272551	16960	6322963	0.268229	15655	5880433	0.266222	30813	11478680	0.268437	27636	10366652	0.266586	15636	5653827	0.276556	217650	82510878	0.263783	140369	53116587	0.264266	50514	19028265	0.265468	128401	48673165
Metabolism	Amino Acid Metabolism	Histidine metabolism	0.0491653	0.106094	0.23046	0.590921	0.0112897	0.594371	0.0215898	0.562016	0.0378646	15533	2525846	0.614962	9119	1565077	0.582655	30159	5184329	0.581734	21421	3654730	0.586117	37444	6322963	0.592191	34569	5880433	0.587865	67716	11478680	0.589928	61681	10366652	0.594994	34424	5653827	0.608862	476691	82510878	0.577731	307428	53116587	0.57878	111170	19028265	0.584236	281306	48673165
Metabolism	Biosynthesis of Other Secondary Metabolites	Penicillin and cephalosporin biosynthesis	0.0447403	0.0971841	0.236745	0.0247449	0.00621317	0.0227698	0.00598662	0.0165885	0.00410232	867	2525846	0.0343251	238	1565077	0.0152069	1577	5184329	0.0304186	764	3654730	0.0209044	1487	6322963	0.0235175	1417	5880433	0.0240969	2734	11478680	0.0238181	2813	10366652	0.0271351	1230	5653827	0.0217552	21433	82510878	0.025976	13724	53116587	0.0258375	4723	19028265	0.024821	12550	48673165
Metabolism	Xenobiotics Biodegradation and Metabolism	Drug metabolism - other enzymes	0.0397497	0.088094	0.244555	0.317702	0.0104046	0.320556	0.00450223	0.33115	0.0135131	7603	2525846	0.301008	4910	1565077	0.313723	16076	5184329	0.310088	12120	3654730	0.331625	20542	6322963	0.324879	19105	5880433	0.324891	36916	11478680	0.321605	33642	10366652	0.324521	18207	5653827	0.32203	264923	82510878	0.321076	170581	53116587	0.321145	61098	19028265	0.321091	156382	48673165
Metabolism	Lipid Metabolism	Ether lipid metabolism	0.0380668	0.0849381	0.247391	0.00674522	0.00259791	0.00592684	0.00158382	0.00392699	0.00144532	279	2525846	0.0110458	52	1565077	0.00332252	474	5184329	0.00914294	179	3654730	0.00489776	367	6322963	0.00580424	368	5880433	0.00625804	708	11478680	0.00616796	738	10366652	0.00711898	316	5653827	0.00558913	5597	82510878	0.00678335	3576	53116587	0.00673236	1234	19028265	0.00648509	3280	48673165
Metabolism	Lipid Metabolism	Synthesis and degradation of ketone bodies	0.0372212	0.0836202	0.24886	0.0827575	0.0188387	0.0911988	0.0203353	0.0657774	0.0140044	2428	2525846	0.0961262	686	1565077	0.0438317	5214	5184329	0.100572	2826	3654730	0.0773245	5590	6322963	0.0884079	5309	5880433	0.0902825	10859	11478680	0.0946015	10464	10366652	0.100939	4929	5653827	0.0871799	84952	82510878	0.102959	54300	53116587	0.102228	18839	19028265	0.0990053	49819	48673165
Metabolism	Metabolism of Other Amino Acids	D-Glutamine and D-glutamate metabolism	0.0361085	0.0816798	0.25084	0.110031	0.00658844	0.11327	0.00414103	0.119363	0.00773469	2504	2525846	0.0991351	1799	1565077	0.114946	5336	5184329	0.102926	4261	3654730	0.116589	7238	6322963	0.114472	6593	5880433	0.112118	12902	11478680	0.1124	11760	10366652	0.113441	6616	5653827	0.117018	90677	82510878	0.109897	58460	53116587	0.11006	21209	19028265	0.111461	53574	48673165
Metabolism	Glycan biosynthesis and metabolism	Glycan biosynthesis and metabolism_Unclassified	0.0344309	0.078426	0.253932	0.0430984	0.00589409	0.0377686	0.0025569	0.0350877	0.00692223	1299	2525846	0.0514283	766	1565077	0.0489433	2381	5184329	0.0459269	1362	3654730	0.0372668	2403	6322963	0.0380043	2177	5880433	0.0370211	4274	11478680	0.0372342	3787	10366652	0.0365306	2089	5653827	0.0369484	30242	82510878	0.0366521	19492	53116587	0.0366966	7100	19028265	0.0373129	17848	48673165
Metabolism	Metabolism of Cofactors and Vitamins	Thiamine metabolism	0.0304024	0.0702253	0.261962	0.383837	0.018353	0.389097	0.0162774	0.40849	0.0133256	9013	2525846	0.356831	6382	1565077	0.407775	18795	5184329	0.362535	14569	3654730	0.398634	24584	6322963	0.388805	22842	5880433	0.388441	44183	11478680	0.384914	40491	10366652	0.390589	22238	5653827	0.393327	312477	82510878	0.37871	201363	53116587	0.379096	72842	19028265	0.382809	184517	48673165
Metabolism	Xenobiotics Biodegradation and Metabolism	Bisphenol degradation	0.0292305	0.0684829	0.26448	0.0833095	0.0104496	0.0909022	0.0128638	0.0741206	0.0106575	2082	2525846	0.0824278	955	1565077	0.0610194	4626	5184329	0.0892304	3112	3654730	0.0851499	5728	6322963	0.0905904	5377	5880433	0.0914388	10685	11478680	0.0930856	9705	10366652	0.0936175	5196	5653827	0.0919024	80817	82510878	0.0979471	51790	53116587	0.0975025	18102	19028265	0.0951322	47512	48673165
Metabolism	Carbohydrate Metabolism	Pyruvate metabolism	0.0263906	0.0627254	0.270988	0.978291	0.021317	1.00445	0.0174744	0.983585	0.0208652	24293	2525846	0.961777	14699	1565077	0.939187	51062	5184329	0.98493	36090	3654730	0.987487	63210	6322963	0.99969	58609	5880433	0.996678	115524	11478680	1.00642	104823	10366652	1.01116	57588	5653827	1.01857	832870	82510878	1.00941	535929	53116587	1.00897	191605	19028265	1.00695	491069	48673165
Metabolism	Xenobiotics Biodegradation and Metabolism	Naphthalene degradation	0.026181	0.0631423	0.271493	0.192062	0.0146237	0.1982	0.0249771	0.167943	0.0170271	5042	2525846	0.199616	2541	1565077	0.162356	10672	5184329	0.205851	6781	3654730	0.18554	12596	6322963	0.19921	11749	5880433	0.199798	23270	11478680	0.202724	21313	10366652	0.205592	11017	5653827	0.194859	175346	82510878	0.212513	112396	53116587	0.211602	39523	19028265	0.207707	103031	48673165
Metabolism	Amino Acid Metabolism	Valine, leucine and isoleucine biosynthesis	0.0249738	0.0615895	0.274478	0.714326	0.00527624	0.715551	0.0035127	0.723224	0.00900147	17866	2525846	0.707327	11097	1565077	0.709039	36987	5184329	0.713439	26423	3654730	0.722981	45401	6322963	0.718034	42053	5880433	0.715134	82069	11478680	0.714969	74503	10366652	0.718679	40330	5653827	0.713322	588176	82510878	0.712847	378658	53116587	0.712881	135954	19028265	0.714484	347007	48673165
Metabolism	Amino Acid Metabolism	Amino acid related enzymes	0.0248089	0.0616464	0.274895	1.3253	0.0165908	1.32965	0.0244256	1.3607	0.0266831	32922	2525846	1.3034	20947	1565077	1.3384	67578	5184329	1.30351	49219	3654730	1.34672	84310	6322963	1.33339	77996	5880433	1.32636	152028	11478680	1.32444	137787	10366652	1.32914	75989	5653827	1.34403	1081670	82510878	1.31094	696859	53116587	1.31194	250835	19028265	1.31822	638407	48673165
Metabolism	Carbohydrate metabolism	Carbohydrate metabolism_Unclassified	0.0231176	0.0583276	0.279334	0.17015	0.00737246	0.178164	0.00908735	0.188046	0.0137009	3968	2525846	0.157096	2640	1565077	0.168682	8568	5184329	0.165267	6515	3654730	0.178262	11099	6322963	0.175535	10353	5880433	0.176058	20376	11478680	0.177512	17822	10366652	0.171917	9965	5653827	0.176252	144051	82510878	0.174584	93037	53116587	0.175156	33372	19028265	0.175381	85048	48673165
Metabolism	Lipid Metabolism	Fatty acid metabolism	0.0208589	0.0530366	0.285748	0.4391	0.0370384	0.460043	0.0695484	0.371548	0.0522574	11548	2525846	0.457193	5729	1565077	0.366052	24631	5184329	0.475105	15268	3654730	0.41776	28945	6322963	0.457776	27092	5880433	0.460714	54277	11478680	0.472851	50114	10366652	0.483415	25149	5653827	0.444814	413859	82510878	0.501581	265061	53116587	0.499017	92856	19028265	0.48799	242983	48673165
Metabolism	Carbohydrate Metabolism	Galactose metabolism	0.0193047	0.0494684	0.290541	0.676706	0.0281578	0.700109	0.0318456	0.735396	0.0383589	16002	2525846	0.63353	10505	1565077	0.671213	33723	5184329	0.65048	26154	3654730	0.715621	44089	6322963	0.697284	40699	5880433	0.692109	79892	11478680	0.696003	70696	10366652	0.681956	40284	5653827	0.712509	562236	82510878	0.681408	362771	53116587	0.682971	130457	19028265	0.685596	332112	48673165
Metabolism	Carbohydrate Metabolism	Pentose phosphate pathway	0.0190848	0.0492898	0.291248	0.77592	0.0109962	0.790911	0.0151807	0.802691	0.0165546	19294	2525846	0.763863	11895	1565077	0.760027	40120	5184329	0.773871	28867	3654730	0.789853	49584	6322963	0.784189	46086	5880433	0.783718	90492	11478680	0.788348	81576	10366652	0.786908	45110	5653827	0.797867	644933	82510878	0.781634	415448	53116587	0.782144	148937	19028265	0.782715	380576	48673165
Metabolism	Xenobiotics Biodegradation and Metabolism	Chloroalkane and chloroalkene degradation	0.0184273	0.0479696	0.293405	0.236054	0.01576	0.227274	0.0194414	0.206228	0.0138739	6631	2525846	0.262526	3524	1565077	0.225165	12935	5184329	0.249502	7878	3654730	0.215556	14397	6322963	0.227694	13871	5880433	0.235884	26500	11478680	0.230863	24240	10366652	0.233827	12350	5653827	0.218436	197931	82510878	0.239885	127060	53116587	0.23921	44897	19028265	0.235949	116479	48673165
Metabolism	Metabolism of Cofactors and Vitamins	Biotin metabolism	0.017954	0.0471113	0.295002	0.127532	0.00908758	0.116506	0.00432799	0.113669	0.011599	3616	2525846	0.14316	2133	1565077	0.136287	6499	5184329	0.125359	4440	3654730	0.121486	7626	6322963	0.120608	6956	5880433	0.118291	13213	11478680	0.115109	11948	10366652	0.115254	7015	5653827	0.124075	93674	82510878	0.113529	60393	53116587	0.113699	21710	19028265	0.114093	55242	48673165
Metabolism	Biosynthesis of Other Secondary Metabolites	Indole alkaloid biosynthesis	0.0175111	0.0463198	0.296531	0.00284353	0.000811333	0.00194764	0.000413608	0.00159901	0.00096239	108	2525846	0.0042758	52	1565077	0.00332252	155	5184329	0.00298978	65	3654730	0.00177852	142	6322963	0.00224578	144	5880433	0.0024488	231	11478680	0.00201243	214	10366652	0.00206431	100	5653827	0.00176871	1796	82510878	0.00217668	1150	53116587	0.00216505	408	19028265	0.00214418	1052	48673165
Metabolism	Biosynthesis of Other Secondary Metabolites	Betalain biosynthesis	0.0175111	0.0466964	0.296531	0.00284353	0.000811333	0.00194764	0.000413608	0.00159901	0.00096239	108	2525846	0.0042758	52	1565077	0.00332252	155	5184329	0.00298978	65	3654730	0.00177852	142	6322963	0.00224578	144	5880433	0.0024488	231	11478680	0.00201243	214	10366652	0.00206431	100	5653827	0.00176871	1796	82510878	0.00217668	1150	53116587	0.00216505	408	19028265	0.00214418	1052	48673165
Metabolism	Xenobiotics Biodegradation and Metabolism	Benzoate degradation	0.017375	0.0470992	0.297009	0.344114	0.0412982	0.381593	0.0578642	0.304304	0.0409869	8663	2525846	0.342974	4055	1565077	0.259093	19395	5184329	0.374108	12298	3654730	0.336495	23624	6322963	0.373622	22251	5880433	0.378391	44978	11478680	0.391839	41861	10366652	0.403804	20814	5653827	0.36814	343611	82510878	0.416443	220055	53116587	0.414287	76956	19028265	0.40443	201866	48673165
Metabolism	Energy Metabolism	Sulfur metabolism	0.01684	0.046416	0.298918	0.254603	0.00825816	0.24929	0.00898498	0.236656	0.0134723	6814	2525846	0.269771	3928	1565077	0.250978	13430	5184329	0.25905	9304	3654730	0.254574	15788	6322963	0.249693	14322	5880433	0.243553	28305	11478680	0.246588	25438	10366652	0.245383	14982	5653827	0.264989	200406	82510878	0.242884	129220	53116587	0.243276	46496	19028265	0.244352	118342	48673165
Metabolism	Biosynthesis of Other Secondary Metabolites	Flavonoid biosynthesis	0.0164778	0.0458026	0.300242	0.0150304	0.00186109	0.0166115	0.00230221	0.0187617	0.00160011	332	2525846	0.0131441	186	1565077	0.0118844	821	5184329	0.0158362	577	3654730	0.0157878	1047	6322963	0.0165587	998	5880433	0.0169715	1959	11478680	0.0170664	1838	10366652	0.0177299	891	5653827	0.0157592	14858	82510878	0.0180073	9522	53116587	0.0179266	3324	19028265	0.0174687	8762	48673165
Metabolism	Metabolism of Cofactors and Vitamins	Riboflavin metabolism	0.0155881	0.0437001	0.303611	0.194775	0.011759	0.184448	0.00714003	0.170848	0.020169	5275	2525846	0.208841	3336	1565077	0.213152	9889	5184329	0.190748	6827	3654730	0.186799	11772	6322963	0.186179	10757	5880433	0.182929	20941	11478680	0.182434	19214	10366652	0.185344	10637	5653827	0.188138	147777	82510878	0.1791	95324	53116587	0.179462	34569	19028265	0.181672	87213	48673165
Metabolism	Xenobiotics Biodegradation and Metabolism	Styrene degradation	0.0136906	0.0393906	0.311427	0.0562122	0.0114621	0.0570427	0.0130381	0.0385807	0.0103813	1780	2525846	0.0704714	564	1565077	0.0360366	3470	5184329	0.0669325	1777	3654730	0.0486219	3588	6322963	0.0567455	3438	5880433	0.0584651	6824	11478680	0.0594493	6388	10366652	0.0616207	3059	5653827	0.0541049	53375	82510878	0.0646884	34135	53116587	0.0642643	11844	19028265	0.0622442	31349	48673165
Metabolism	Xenobiotics Biodegradation and Metabolism	Xylene degradation	0.0126815	0.0368099	0.315997	0.0466213	0.0104974	0.0584323	0.00625696	0.0498117	0.00691141	717	2525846	0.0283865	583	1565077	0.0372506	2475	5184329	0.04774	1955	3654730	0.0534923	3564	6322963	0.056366	3322	5880433	0.0564924	6829	11478680	0.0594929	6159	10366652	0.0594117	3142	5653827	0.055573	51849	82510878	0.062839	33200	53116587	0.062504	11700	19028265	0.0614875	30513	48673165
Metabolism	Carbohydrate Metabolism	Propanoate metabolism	0.0120463	0.0352784	0.319046	0.638253	0.0382895	0.657574	0.0578784	0.574528	0.0471551	16894	2525846	0.668845	8875	1565077	0.567065	35048	5184329	0.676037	22267	3654730	0.609265	41165	6322963	0.65104	38650	5880433	0.657265	76732	11478680	0.668474	70343	10366652	0.678551	36322	5653827	0.642432	571953	82510878	0.693185	367123	53116587	0.691165	129546	19028265	0.680808	336314	48673165
Metabolism	Biosynthesis of Other Secondary Metabolites	beta-Lactam resistance	0.0119756	0.0353872	0.319395	0.0119404	0.00402244	0.0111038	0.0022453	0.00686026	0.00304722	456	2525846	0.0180534	78	1565077	0.00498378	779	5184329	0.0150261	399	3654730	0.0109174	720	6322963	0.0113871	663	5880433	0.0112747	1289	11478680	0.0112295	1501	10366652	0.0144791	600	5653827	0.0106123	9941	82510878	0.0120481	6355	53116587	0.0119642	2219	19028265	0.0116616	5841	48673165
Metabolism	Biosynthesis of Other Secondary Metabolites	Flavone and flavonol biosynthesis	0.0119328	0.0355816	0.319606	0.0206402	0.00369189	0.0228498	0.00310854	0.0275048	0.00458701	385	2525846	0.0152424	251	1565077	0.0160375	1089	5184329	0.0210056	890	3654730	0.024352	1489	6322963	0.0235491	1391	5880433	0.0236547	2704	11478680	0.0235567	2398	10366652	0.0231319	1259	5653827	0.0222681	20314	82510878	0.0246198	13056	53116587	0.0245799	4568	19028265	0.0240064	11992	48673165
Metabolism	Energy Metabolism	Photosynthesis proteins	0.0104624	0.0317748	0.327342	0.283416	0.00400803	0.28943	0.0157447	0.306563	0.0106479	7224	2525846	0.286003	4329	1565077	0.2766	14547	5184329	0.280596	10567	3654730	0.289132	18021	6322963	0.285009	16651	5880433	0.283159	32752	11478680	0.285329	29358	10366652	0.283197	16518	5653827	0.292156	232250	82510878	0.281478	149731	53116587	0.281891	53807	19028265	0.282774	137007	48673165
Metabolism	Metabolism of Terpenoids and Polyketides	Geraniol degradation	0.0102266	0.0316445	0.328675	0.176068	0.025604	0.190818	0.0416808	0.129877	0.0346513	4770	2525846	0.188848	1942	1565077	0.124083	10405	5184329	0.200701	6023	3654730	0.1648	11967	6322963	0.189263	11097	5880433	0.188711	22767	11478680	0.198342	21168	10366652	0.204193	10348	5653827	0.183026	177678	82510878	0.215339	113609	53116587	0.213886	39478	19028265	0.20747	104213	48673165
Metabolism	Lipid metabolism	Lipid metabolism_Unclassified	0.00830155	0.0259325	0.340739	0.117988	0.007681	0.126433	0.00401475	0.132469	0.0103696	2640	2525846	0.104519	1738	1565077	0.111049	6199	5184329	0.119572	4500	3654730	0.123128	7831	6322963	0.12385	7398	5880433	0.125807	14576	11478680	0.126983	13115	10366652	0.126511	6970	5653827	0.123279	106846	82510878	0.129493	68667	53116587	0.129276	24515	19028265	0.128835	63061	48673165
Metabolism	Lipid Metabolism	Lipid biosynthesis proteins	0.00816884	0.0260134	0.341662	0.653666	0.0228755	0.656668	0.00890201	0.617839	0.0378826	17525	2525846	0.693827	9872	1565077	0.630768	34730	5184329	0.669903	22913	3654730	0.626941	41059	6322963	0.649363	38293	5880433	0.651194	75593	11478680	0.658551	68601	10366652	0.661747	37062	5653827	0.655521	545846	82510878	0.661544	351316	53116587	0.661405	125643	19028265	0.660297	321502	48673165
Metabolism	Metabolism of Cofactors and Vitamins	Retinol metabolism	0.00769002	0.0249735	0.345111	0.0490421	0.00620119	0.0477954	0.00731342	0.0373938	0.00557177	1452	2525846	0.0574857	634	1565077	0.0405092	2924	5184329	0.0564007	1589	3654730	0.0434779	3036	6322963	0.0480155	2844	5880433	0.0483638	5656	11478680	0.049274	5167	10366652	0.0498425	2533	5653827	0.0448015	43354	82510878	0.0525434	27772	53116587	0.052285	9690	19028265	0.0509242	25441	48673165
Metabolism	Xenobiotics Biodegradation and Metabolism	Dioxin degradation	0.0071895	0.0238198	0.348933	0.0604905	0.00571414	0.0667995	0.00633692	0.0557854	0.00720929	1246	2525846	0.04933	913	1565077	0.0583358	3161	5184329	0.0609722	2269	3654730	0.0620839	4141	6322963	0.0654914	3924	5880433	0.0667298	7794	11478680	0.0678998	7008	10366652	0.0676014	3559	5653827	0.0629485	58986	82510878	0.0714888	37776	53116587	0.071119	13314	19028265	0.0699696	34696	48673165
Metabolism	Lipid Metabolism	Fatty acid elongation in mitochondria	0.00703287	0.0235386	0.350178	0.000199785	8.8337e-05	2.6748e-05	4.40481e-05	0.000421315	0.000423068	8	2525846	0.000316726	3	1565077	0.000191684	10	5184329	0.000192889	10	3654730	0.000273618	12	6322963	0.000189784	2	5880433	3.40111e-05	6	11478680	5.22708e-05	7	10366652	6.75242e-05	2	5653827	3.53743e-05	0	82510878	0	3	53116587	5.64795e-06	0	19028265	0	0	48673165
Metabolism	Amino acid metabolism	Amino acid metabolism_Unclassified	0.00635415	0.02171	0.355888	0.208914	0.00352071	0.203227	0.00232963	0.219082	0.0165836	5358	2525846	0.212127	3368	1565077	0.215197	10681	5184329	0.206025	7542	3654730	0.206363	13136	6322963	0.207751	12115	5880433	0.206022	23388	11478680	0.203752	21307	10366652	0.205534	11450	5653827	0.202518	168122	82510878	0.203757	108291	53116587	0.203874	38789	19028265	0.203849	99182	48673165
Metabolism	Amino Acid Metabolism	Valine, leucine and isoleucine degradation	0.00625642	0.0216011	0.356755	0.513488	0.0607411	0.535518	0.0800596	0.403214	0.0784194	14494	2525846	0.573828	6203	1565077	0.396338	29374	5184329	0.566592	17497	3654730	0.478749	33572	6322963	0.530954	31429	5880433	0.534467	63153	11478680	0.550177	58758	10366652	0.566798	29455	5653827	0.520975	479806	82510878	0.581506	307541	53116587	0.578992	107751	19028265	0.566268	281797	48673165
Metabolism	Lipid Metabolism	alpha-Linolenic acid metabolism	0.00569131	0.0200726	0.362029	0.0255603	0.00384778	0.0253317	0.00593887	0.0170371	0.00346559	809	2525846	0.0320289	441	1565077	0.0281775	1398	5184329	0.0269659	772	3654730	0.0211233	1442	6322963	0.0228058	1309	5880433	0.0222603	2843	11478680	0.0247677	2448	10366652	0.0236142	1396	5653827	0.0246912	18819	82510878	0.0228079	12228	53116587	0.0230211	4431	19028265	0.0232864	11062	48673165
Metabolism	Amino Acid Metabolism	Tryptophan metabolism	0.00557548	0.0198778	0.363168	0.361159	0.0416093	0.362225	0.0591464	0.270881	0.05132	10483	2525846	0.415029	4590	1565077	0.293276	20850	5184329	0.402174	11957	3654730	0.327165	22880	6322963	0.361856	21608	5880433	0.367456	42847	11478680	0.373275	40109	10366652	0.386904	19498	5653827	0.344864	327898	82510878	0.3974	210025	53116587	0.395404	73488	19028265	0.386204	192548	48673165
Metabolism	Lipid Metabolism	Steroid biosynthesis	0.00537191	0.0193625	0.365225	0.00336143	0.000738056	0.00382046	0.00112252	0.00576121	0.00171258	51	2525846	0.00201913	45	1565077	0.00287526	179	5184329	0.00345271	146	3654730	0.00399482	268	6322963	0.00423852	211	5880433	0.00358817	474	11478680	0.00412939	441	10366652	0.00425403	206	5653827	0.00364355	3626	82510878	0.00439457	2324	53116587	0.00437528	792	19028265	0.00416223	2114	48673165
Metabolism	Xenobiotics Biodegradation and Metabolism	Caprolactam degradation	0.00509471	0.018776	0.368143	0.123338	0.0170179	0.1316	0.0274625	0.088155	0.0226133	3417	2525846	0.135281	1415	1565077	0.0904109	7302	5184329	0.140848	4128	3654730	0.11295	8217	6322963	0.129955	7679	5880433	0.130586	15728	11478680	0.137019	14463	10366652	0.139515	7011	5653827	0.124005	122694	82510878	0.1487	78467	53116587	0.147726	27172	19028265	0.142798	71908	48673165
Metabolism	Lipid Metabolism	Sphingolipid metabolism	0.00475726	0.0177316	0.371897	0.259658	0.0266158	0.280261	0.00745764	0.298506	0.0215885	5612	2525846	0.222183	3696	1565077	0.236155	12704	5184329	0.245046	10759	3654730	0.294386	17990	6322963	0.284519	16210	5880433	0.27566	32231	11478680	0.28079	28057	10366652	0.270647	16741	5653827	0.2961	226874	82510878	0.274963	146461	53116587	0.275735	52369	19028265	0.275217	134025	48673165
Metabolism	Carbohydrate Metabolism	C5-Branched dibasic acid metabolism	0.00443761	0.0167303	0.375684	0.313205	0.00726114	0.313053	0.0102545	0.329425	0.00911764	7656	2525846	0.303106	5088	1565077	0.325096	15901	5184329	0.306713	11645	3654730	0.318628	19829	6322963	0.313603	18352	5880433	0.312086	35762	11478680	0.311552	32424	10366652	0.312772	17496	5653827	0.309454	254184	82510878	0.308061	163800	53116587	0.308378	58982	19028265	0.30997	150027	48673165
Metabolism	Glycan Biosynthesis and Metabolism	Glycosphingolipid biosynthesis - globo series	0.00437308	0.0166787	0.376479	0.133636	0.0110912	0.140284	0.00503578	0.151816	0.0107374	3018	2525846	0.119485	1930	1565077	0.123317	6563	5184329	0.126593	5462	3654730	0.14945	9076	6322963	0.14354	8199	5880433	0.139429	16108	11478680	0.14033	14325	10366652	0.138183	8471	5653827	0.149828	112501	82510878	0.136347	72595	53116587	0.136671	26102	19028265	0.137175	66529	48673165
Metabolism	Carbohydrate Metabolism	Glyoxylate and dicarboxylate metabolism	0.0035503	0.0137	0.387678	0.611739	0.0304802	0.632635	0.0333354	0.568717	0.03656	15697	2525846	0.621455	8552	1565077	0.546427	32941	5184329	0.635396	22228	3654730	0.608198	39960	6322963	0.631982	36869	5880433	0.626978	73408	11478680	0.639516	66557	10366652	0.64203	35456	5653827	0.627115	538429	82510878	0.652555	346018	53116587	0.651431	122774	19028265	0.645219	317021	48673165
Metabolism	Glycan Biosynthesis and Metabolism	Various types of N-glycan biosynthesis	0.00324848	0.0128374	0.392391	0.000557424	0.000134545	0.000392749	0.000118371	0.0011514	0.000740373	10	2525846	0.000395907	13	1565077	0.00083063	25	5184329	0.000482222	19	3654730	0.000519874	34	6322963	0.000537723	34	5880433	0.000578189	36	11478680	0.000313625	43	10366652	0.000414792	19	5653827	0.000336056	258	82510878	0.000312686	167	53116587	0.000314403	76	19028265	0.000399406	156	48673165
Metabolism	Metabolism of Terpenoids and Polyketides	Limonene and pinene degradation	0.00322877	0.0129151	0.392712	0.234969	0.0255157	0.238156	0.0408651	0.171067	0.0358421	6754	2525846	0.267396	3022	1565077	0.19309	13315	5184329	0.256832	7728	3654730	0.211452	15080	6322963	0.238496	14263	5880433	0.24255	28251	11478680	0.246117	25987	10366652	0.250679	12988	5653827	0.229721	216571	82510878	0.262476	138636	53116587	0.261003	48332	19028265	0.254001	127033	48673165
Metabolism	Metabolism of Cofactors and Vitamins	Nicotinate and nicotinamide metabolism	0.00290672	0.0119175	0.398236	0.36946	0.0136505	0.358788	0.012472	0.335648	0.0206971	9763	2525846	0.386524	6113	1565077	0.390588	18803	5184329	0.362689	13181	3654730	0.360656	22696	6322963	0.358946	21014	5880433	0.357355	40837	11478680	0.355764	37034	10366652	0.357242	20439	5653827	0.361507	289701	82510878	0.351106	186659	53116587	0.351414	67365	19028265	0.354026	170900	48673165
Metabolism	Carbohydrate Metabolism	Amino sugar and nucleotide sugar metabolism	0.00287274	0.0119273	0.398851	1.23504	0.0496979	1.26071	0.0596054	1.35143	0.0512445	29086	2525846	1.15153	19921	1565077	1.27284	61565	5184329	1.18752	47304	3654730	1.29432	79535	6322963	1.25788	73278	5880433	1.24613	143435	11478680	1.24958	127420	10366652	1.22913	74106	5653827	1.31072	1006956	82510878	1.22039	649561	53116587	1.2229	234306	19028265	1.23136	595205	48673165
Metabolism	Metabolism of Other Amino Acids	Selenocompound metabolism	0.00257692	0.010977	0.404505	0.339053	0.00718167	0.333889	0.00451233	0.344982	0.0061087	8871	2525846	0.351209	5137	1565077	0.328227	17847	5184329	0.344249	12364	3654730	0.338301	21277	6322963	0.336504	19748	5880433	0.335826	38320	11478680	0.333836	35009	10366652	0.337708	19216	5653827	0.339876	275034	82510878	0.333331	177107	53116587	0.333431	63447	19028265	0.333436	162273	48673165
Metabolism	Xenobiotics Biodegradation and Metabolism	Aminobenzoate degradation	0.00254561	0.0111328	0.405137	0.290305	0.0346204	0.296174	0.0428539	0.218939	0.0410963	8421	2525846	0.333393	3597	1565077	0.229829	16684	5184329	0.321816	9697	3654730	0.265327	18639	6322963	0.294783	17446	5880433	0.296679	35000	11478680	0.304913	31757	10366652	0.306338	16577	5653827	0.2932	264760	82510878	0.320879	169722	53116587	0.319527	59286	19028265	0.311568	155402	48673165
Metabolism	Xenobiotics Biodegradation and Metabolism	Ethylbenzene degradation	0.00203717	0.00902964	0.416552	0.0695578	0.0060501	0.0689425	0.00645524	0.0555014	0.00904736	2022	2525846	0.0800524	980	1565077	0.0626167	3819	5184329	0.0736643	2300	3654730	0.0629321	4361	6322963	0.0689708	4064	5880433	0.0691106	8086	11478680	0.0704436	7334	10366652	0.0707461	3911	5653827	0.0691744	59792	82510878	0.0724656	38392	53116587	0.0722787	13479	19028265	0.0708367	35091	48673165
Metabolism	Carbohydrate Metabolism	Glycolysis / Gluconeogenesis	0.00187666	0.00854924	0.420701	1.00165	0.0113552	1.02134	0.0144225	0.99799	0.0105547	24789	2525846	0.981414	15594	1565077	0.996373	51673	5184329	0.996715	36978	3654730	1.01178	64053	6322963	1.01302	59427	5880433	1.01059	116819	11478680	1.0177	105625	10366652	1.01889	57906	5653827	1.02419	836420	82510878	1.01371	538486	53116587	1.01378	193213	19028265	1.0154	493300	48673165
Metabolism	Glycan Biosynthesis and Metabolism	Other glycan degradation	0.00187263	0.00865101	0.420809	0.380778	0.036342	0.403423	0.0178493	0.445724	0.0339102	8368	2525846	0.331295	5538	1565077	0.353848	18394	5184329	0.3548	15830	3654730	0.433137	26065	6322963	0.412228	23484	5880433	0.399358	46204	11478680	0.40252	40908	10366652	0.394611	24129	5653827	0.426773	320599	82510878	0.388554	207332	53116587	0.390334	74562	19028265	0.391849	189712	48673165
Metabolism	Amino Acid Metabolism	Lysine degradation	0.00153051	0.00749265	0.430881	0.282046	0.0252199	0.287161	0.0360941	0.216905	0.0400412	7981	2525846	0.315973	3807	1565077	0.243247	15798	5184329	0.304726	9401	3654730	0.257228	17956	6322963	0.283981	16884	5880433	0.287122	33716	11478680	0.293727	31432	10366652	0.303203	15685	5653827	0.277423	254629	82510878	0.308601	163245	53116587	0.307333	57342	19028265	0.301352	149574	48673165
Metabolism	Metabolism of Terpenoids and Polyketides	Biosynthesis of ansamycins	0.00142759	0.00709467	0.434316	0.0816906	0.00606768	0.0873382	0.00290102	0.0952179	0.00812733	1798	2525846	0.0711841	1207	1565077	0.0771208	4179	5184329	0.0806083	3187	3654730	0.0872021	5449	6322963	0.086178	5166	5880433	0.0878507	10061	11478680	0.0876495	9109	10366652	0.0878683	4890	5653827	0.0864901	73586	82510878	0.0891834	47263	53116587	0.0889797	16859	19028265	0.0885998	43389	48673165
Metabolism	Biosynthesis of Other Secondary Metabolites	Isoquinoline alkaloid biosynthesis	0.00134201	0.00687779	0.437348	0.0646878	0.00558709	0.060187	0.000833906	0.0541038	0.00633898	1882	2525846	0.0745097	1093	1565077	0.0698368	3234	5184329	0.0623803	2140	3654730	0.0585543	3874	6322963	0.0612687	3621	5880433	0.0615771	6903	11478680	0.0601376	6305	10366652	0.06082	3455	5653827	0.0611091	49065	82510878	0.0594649	31646	53116587	0.0595784	11361	19028265	0.0597059	28913	48673165
Metabolism	Enzyme Families	Peptidases	0.00109856	0.00581175	0.447057	1.65863	0.01772	1.65337	0.046029	1.73548	0.0408176	41523	2525846	1.64392	26186	1565077	1.67314	84951	5184329	1.63861	61754	3654730	1.6897	104786	6322963	1.65723	96980	5880433	1.6492	188753	11478680	1.64438	170667	10366652	1.64631	94938	5653827	1.67918	1336960	82510878	1.62034	861893	53116587	1.62264	310533	19028265	1.63196	789582	48673165
Metabolism	Metabolism of Other Amino Acids	beta-Alanine metabolism	0.00109325	0.00587848	0.44729	0.306532	0.0198662	0.308899	0.0370837	0.235273	0.0436797	8434	2525846	0.333908	4307	1565077	0.275194	16654	5184329	0.321237	10489	3654730	0.286998	19651	6322963	0.310788	18292	5880433	0.311066	36222	11478680	0.315559	33306	10366652	0.32128	17197	5653827	0.304166	271923	82510878	0.32956	174368	53116587	0.328274	61501	19028265	0.323209	159789	48673165
Metabolism	Biosynthesis of Other Secondary Metabolites	Novobiocin biosynthesis	0.00096241	0.00526117	0.453383	0.130796	0.00646858	0.124677	0.0015878	0.119386	0.00564861	3546	2525846	0.140389	2177	1565077	0.139099	6680	5184329	0.12885	4552	3654730	0.124551	7941	6322963	0.12559	7427	5880433	0.1263	14272	11478680	0.124335	13077	10366652	0.126145	7043	5653827	0.12457	101921	82510878	0.123524	65633	53116587	0.123564	23608	19028265	0.124068	60092	48673165
Metabolism	Glycan Biosynthesis and Metabolism	Peptidoglycan biosynthesis	0.000950659	0.00537614	0.453966	0.647211	0.0162445	0.643835	0.0287097	0.699043	0.0287697	15880	2525846	0.6287	10552	1565077	0.674216	32695	5184329	0.630651	24185	3654730	0.661745	40818	6322963	0.645552	37776	5880433	0.642402	73221	11478680	0.637887	66369	10366652	0.640216	36860	5653827	0.651948	516007	82510878	0.625381	332758	53116587	0.626467	120298	19028265	0.632207	304829	48673165
Metabolism	Biosynthesis of Other Secondary Metabolites	Isoflavonoid biosynthesis	0.000805083	0.00471549	0.461801	0.000220446	0.00010895	0.000349331	0.000108813	0.000108713	0.000115014	2	2525846	7.91814e-05	1	1565077	6.38946e-05	13	5184329	0.000250756	10	3654730	0.000273618	21	6322963	0.000332123	19	5880433	0.000323105	43	11478680	0.000374608	38	10366652	0.00036656	19	5653827	0.000336056	342	82510878	0.000414491	218	53116587	0.000410418	75	19028265	0.00039415	199	48673165
Metabolism	Amino Acid Metabolism	Phenylalanine metabolism	0.000669251	0.00406508	0.47038	0.282994	0.0233099	0.278682	0.0243862	0.224187	0.0317684	8126	2525846	0.321714	3972	1565077	0.253789	15612	5184329	0.301138	9473	3654730	0.259198	17671	6322963	0.279473	16621	5880433	0.282649	32523	11478680	0.283334	29792	10366652	0.287383	15523	5653827	0.274557	241526	82510878	0.29272	155076	53116587	0.291954	54777	19028265	0.287872	141953	48673165
Metabolism	Enzyme Families	Cytochrome P450	0.00065813	0.00415128	0.471151	0.000333452	0.000164392	0.000523648	0.000163326	0.000154251	0.000172042	4	2525846	0.000158363	1	1565077	6.38946e-05	20	5184329	0.000385778	15	3654730	0.000410427	32	6322963	0.000506092	28	5880433	0.000476155	64	11478680	0.000557555	58	10366652	0.000559486	28	5653827	0.00049524	513	82510878	0.000621736	328	53116587	0.00061751	112	19028265	0.000588598	299	48673165
Metabolism	Xenobiotics Biodegradation and Metabolism	1,1,1-Trichloro-2,2-bis(4-chlorophenyl)ethane (DDT) degradation	0.000606144	0.00389834	0.474922	0.000993756	0.000500373	0.00157542	0.000475413	0.000480383	0.000506041	11	2525846	0.000435498	3	1565077	0.000191684	60	5184329	0.00115733	45	3654730	0.00123128	96	6322963	0.00151828	84	5880433	0.00142847	193	11478680	0.00168138	173	10366652	0.00166881	85	5653827	0.00150341	1539	82510878	0.00186521	983	53116587	0.00185065	336	19028265	0.00176579	897	48673165
Metabolism	Nucleotide Metabolism	Pyrimidine metabolism	0.000579378	0.00380072	0.47698	1.51363	0.041665	1.53402	0.0271019	1.59958	0.0396077	36514	2525846	1.44561	23758	1565077	1.51801	76454	5184329	1.47471	57352	3654730	1.56925	97537	6322963	1.54258	90066	5880433	1.53162	175421	11478680	1.52823	159127	10366652	1.53499	87692	5653827	1.55102	1247312	82510878	1.51169	803780	53116587	1.51324	289516	19028265	1.5215	736366	48673165
Metabolism	Xenobiotics Biodegradation and Metabolism	Chlorocyclohexane and chlorobenzene degradation	0.000561045	0.00383381	0.47844	0.067866	0.0124427	0.064847	0.0137495	0.0362763	0.0147116	2211	2525846	0.087535	816	1565077	0.052138	4145	5184329	0.0799525	2051	3654730	0.0561191	4102	6322963	0.0648746	3915	5880433	0.0665767	7768	11478680	0.0676733	7079	10366652	0.0682863	3478	5653827	0.0615159	60464	82510878	0.07328	38670	53116587	0.0728021	13392	19028265	0.0703795	35453	48673165
Metabolism	Metabolism of cofactors and vitamins	Metabolism of cofactors and vitamins_Unclassified	0.000484737	0.00345638	0.485029	0.108496	0.00824638	0.100132	0.00416586	0.0889347	0.010081	2981	2525846	0.11802	1859	1565077	0.11878	5842	5184329	0.112686	3633	3654730	0.0994054	6410	6322963	0.101377	5922	5880433	0.100707	11548	11478680	0.100604	10650	10366652	0.102733	5409	5653827	0.0956697	85054	82510878	0.103082	54669	53116587	0.102923	19508	19028265	0.102521	50152	48673165
Metabolism	Biosynthesis and biodegradation of secondary metabolites	Biosynthesis and biodegradation of secondary metabolites_Unclassified	0.000382813	0.00279028	0.495492	0.0715451	0.00144138	0.0718605	0.0036806	0.0638532	0.00443268	1775	2525846	0.0702735	1154	1565077	0.0737344	3635	5184329	0.0701151	2562	3654730	0.0701009	4581	6322963	0.0724502	4269	5880433	0.0725967	8336	11478680	0.0726216	7646	10366652	0.0737557	4067	5653827	0.0719336	60822	82510878	0.0737139	39108	53116587	0.0736267	13885	19028265	0.0729704	35857	48673165
Metabolism	Biosynthesis of Other Secondary Metabolites	Caffeine metabolism	0.000291176	0.00227395	0.507354	0.00521397	0.00162595	0.00379395	0.00095275	0.00172989	0.00129452	213	2525846	0.00843282	82	1565077	0.00523936	295	5184329	0.00569023	122	3654730	0.00333814	261	6322963	0.00412781	262	5880433	0.00445545	462	11478680	0.00402485	415	10366652	0.00400322	202	5653827	0.0035728	3591	82510878	0.00435215	2296	53116587	0.00432257	784	19028265	0.00412019	2094	48673165
Metabolism	Xenobiotics Biodegradation and Metabolism	Drug metabolism - cytochrome P450	0.000206015	0.00164812	0.521954	0.11719	0.0264817	0.101522	0.0169466	0.0602558	0.0206598	4180	2525846	0.165489	1593	1565077	0.101784	7216	5184329	0.139189	3257	3654730	0.0891174	6454	6322963	0.102072	6203	5880433	0.105485	12038	11478680	0.104873	10908	10366652	0.105222	5360	5653827	0.094803	92933	82510878	0.112631	59453	53116587	0.111929	20703	19028265	0.108801	54521	48673165
Metabolism	Xenobiotics Biodegradation and Metabolism	Toluene degradation	0.000182674	0.00149793	0.526927	0.105989	0.00904441	0.0986915	0.00198437	0.0750568	0.0198002	3030	2525846	0.11996	1809	1565077	0.115585	5528	5184329	0.106629	3551	3654730	0.0971618	6333	6322963	0.100159	5671	5880433	0.0964385	11333	11478680	0.0987309	10524	10366652	0.101518	5546	5653827	0.0980928	80377	82510878	0.0974138	51821	53116587	0.0975609	18626	19028265	0.097886	47337	48673165
Metabolism	Xenobiotics Biodegradation and Metabolism	Metabolism of xenobiotics by cytochrome P450	0.000173218	0.00149515	0.529108	0.107562	0.0245909	0.0927555	0.0147165	0.0554362	0.0184627	3844	2525846	0.152187	1466	1565077	0.0936695	6664	5184329	0.128541	2991	3654730	0.0818392	5885	6322963	0.0930735	5649	5880433	0.0960644	10979	11478680	0.0956469	9948	10366652	0.0959616	4892	5653827	0.0865255	84600	82510878	0.102532	54128	53116587	0.101904	18873	19028265	0.099184	49648	48673165
Metabolism	Carbohydrate Metabolism	Inositol phosphate metabolism	0.000136251	0.00120785	0.538836	0.186999	0.00669769	0.181355	0.00634948	0.165752	0.00957596	5019	2525846	0.198706	2930	1565077	0.187211	9953	5184329	0.191982	6535	3654730	0.178809	11482	6322963	0.181592	10802	5880433	0.183694	21052	11478680	0.183401	18884	10366652	0.182161	10018	5653827	0.17719	153431	82510878	0.185952	98653	53116587	0.185729	35042	19028265	0.184158	90468	48673165
Metabolism	Xenobiotics Biodegradation and Metabolism	Fluorobenzoate degradation	8.94836e-05	0.00108706	0.555392	0.0203438	0.00351619	0.0199672	0.00399843	0.0087856	0.00587231	655	2525846	0.0259319	252	1565077	0.0161014	1226	5184329	0.0236482	609	3654730	0.0166633	1249	6322963	0.0197534	1174	5880433	0.0199645	2371	11478680	0.0206557	2173	10366652	0.0209614	1061	5653827	0.018766	18471	82510878	0.0223861	11817	53116587	0.0222473	4132	19028265	0.0217151	10882	48673165
Metabolism	Xenobiotics Biodegradation and Metabolism	Polycyclic aromatic hydrocarbon degradation	8.73471e-05	0.00110192	0.556325	0.112011	0.00945865	0.12433	0.00864295	0.0950141	0.0152421	2710	2525846	0.107291	1478	1565077	0.0944362	5827	5184329	0.112396	4160	3654730	0.113825	7741	6322963	0.122427	7156	5880433	0.121692	14450	11478680	0.125886	13181	10366652	0.127148	7056	5653827	0.1248	106184	82510878	0.128691	68198	53116587	0.128393	24192	19028265	0.127137	62404	48673165
Metabolism	Biosynthesis of Other Secondary Metabolites	Stilbenoid, diarylheptanoid and gingerol biosynthesis	7.6007e-05	0.00103876	0.561658	0.013026	0.00173405	0.0139145	0.0033149	0.00508481	0.00436578	368	2525846	0.0145694	161	1565077	0.010287	757	5184329	0.0146017	401	3654730	0.0109721	866	6322963	0.0136961	825	5880433	0.0140296	1683	11478680	0.014662	1500	10366652	0.0144695	743	5653827	0.0131415	13252	82510878	0.0160609	8462	53116587	0.015931	2896	19028265	0.0152195	7724	48673165
Metabolism	Metabolism of Cofactors and Vitamins	Porphyrin and chlorophyll metabolism	6.2353e-05	0.000889208	0.569141	0.915228	0.0264637	0.940403	0.020703	1.0095	0.0465747	22294	2525846	0.882635	13719	1565077	0.87657	47591	5184329	0.917978	34089	3654730	0.932736	59233	6322963	0.936792	55550	5880433	0.944658	108377	11478680	0.944159	96724	10366652	0.93303	53719	5653827	0.950135	784000	82510878	0.950178	504832	53116587	0.950423	180287	19028265	0.947469	462513	48673165
Metabolism	Xenobiotics Biodegradation and Metabolism	Nitrotoluene degradation	5.80959e-05	0.000866157	0.571782	0.0517935	0.00305586	0.0479455	0.00753228	0.0688157	0.0102255	1272	2525846	0.0503594	902	1565077	0.0576329	2649	5184329	0.0510963	1746	3654730	0.0477737	3205	6322963	0.0506883	3129	5880433	0.0532104	5620	11478680	0.0489603	5229	10366652	0.0504406	2616	5653827	0.0462695	43219	82510878	0.0523798	27669	53116587	0.0520911	9806	19028265	0.0515339	25348	48673165
Metabolism	Metabolism of Other Amino Acids	D-Alanine metabolism	5.60761e-05	0.000875855	0.573098	0.101428	0.00289019	0.100498	0.00167539	0.108302	0.00432533	2463	2525846	0.0975119	1663	1565077	0.106257	5111	5184329	0.0985856	3774	3654730	0.103263	6411	6322963	0.101392	5972	5880433	0.101557	11512	11478680	0.10029	10391	10366652	0.100235	5632	5653827	0.0996139	82336	82510878	0.0997881	53013	53116587	0.099805	19032	19028265	0.10002	48606	48673165
Metabolism	Lipid Metabolism	Arachidonic acid metabolism	5.27724e-05	0.000865468	0.575346	0.0320228	0.00699593	0.0280618	0.00138691	0.0182698	0.00520002	1126	2525846	0.0445791	459	1565077	0.0293276	1980	5184329	0.038192	909	3654730	0.0248719	1729	6322963	0.0273448	1636	5880433	0.0278211	3258	11478680	0.0283831	3062	10366652	0.029537	1481	5653827	0.0261946	23891	82510878	0.028955	15408	53116587	0.0290079	5472	19028265	0.0287572	14062	48673165
Metabolism	Amino Acid Metabolism	Tyrosine metabolism	4.90464e-05	0.000846695	0.578041	0.359957	0.0208905	0.356484	0.01048	0.304115	0.0308555	10070	2525846	0.398678	5327	1565077	0.340367	19334	5184329	0.372932	12321	3654730	0.337125	22393	6322963	0.354154	20963	5880433	0.356487	41066	11478680	0.357759	37774	10366652	0.36438	19985	5653827	0.353477	298747	82510878	0.36207	192114	53116587	0.361684	68525	19028265	0.360122	175968	48673165
Metabolism	Amino Acid Metabolism	Glycine, serine and threonine metabolism	3.66158e-05	0.000857856	0.588631	0.922809	0.0446919	0.881184	0.00436466	0.817695	0.0442943	25532	2525846	1.01083	14743	1565077	0.941998	47786	5184329	0.921739	32120	3654730	0.878861	56321	6322963	0.890737	52494	5880433	0.892689	101292	11478680	0.882436	92298	10366652	0.890336	49889	5653827	0.882393	725086	82510878	0.878776	467039	53116587	0.879271	167384	19028265	0.87966	427559	48673165
Metabolism	Biosynthesis of Other Secondary Metabolites	Tropane, piperidine and pyridine alkaloid biosynthesis	2.92045e-05	0.000736851	0.596641	0.120511	0.00722188	0.116763	0.00194764	0.100981	0.0097986	3406	2525846	0.134846	1912	1565077	0.122167	6293	5184329	0.121385	4109	3654730	0.11243	7351	6322963	0.116259	6820	5880433	0.115978	13360	11478680	0.11639	12079	10366652	0.116518	6738	5653827	0.119176	95299	82510878	0.115499	61381	53116587	0.115559	22014	19028265	0.115691	56135	48673165
Metabolism	Lipid Metabolism	Biosynthesis of unsaturated fatty acids	2.17444e-05	0.000594348	0.606856	0.176094	0.0206153	0.162513	0.00620645	0.131843	0.0145881	5390	2525846	0.213394	2696	1565077	0.17226	9976	5184329	0.192426	5620	3654730	0.153773	10211	6322963	0.161491	9598	5880433	0.163219	18810	11478680	0.163869	17115	10366652	0.165097	8854	5653827	0.156602	137998	82510878	0.167248	88684	53116587	0.166961	31500	19028265	0.165543	81273	48673165
Metabolism	Metabolism of Other Amino Acids	Glutathione metabolism	1.75752e-05	0.00052406	0.614066	0.29668	0.0394066	0.270629	0.00974428	0.21054	0.0297702	9375	2525846	0.371163	4426	1565077	0.282798	16870	5184329	0.325404	9469	3654730	0.259089	17088	6322963	0.270253	15958	5880433	0.271375	31312	11478680	0.272784	28357	10366652	0.273541	15106	5653827	0.267182	228800	82510878	0.277297	147164	53116587	0.277058	52191	19028265	0.274281	134708	48673165
Metabolism	Carbohydrate Metabolism	Ascorbate and aldarate metabolism	1.29748e-05	0.00047286	0.624117	0.170114	0.00595617	0.162947	0.00576988	0.14497	0.0103056	4413	2525846	0.174714	2823	1565077	0.180375	8875	5184329	0.171189	6009	3654730	0.164417	10461	6322963	0.165445	9676	5880433	0.164546	18945	11478680	0.165045	16875	10366652	0.162782	9007	5653827	0.159308	137949	82510878	0.167189	88726	53116587	0.16704	31433	19028265	0.165191	81258	48673165
Metabolism	Energy Metabolism	Methane metabolism	5.10257e-06	0.00027894	0.653417	1.12473	0.0553329	1.17141	0.020136	1.25869	0.0365444	25830	2525846	1.02263	17263	1565077	1.10301	57207	5184329	1.10346	42843	3654730	1.17226	74308	6322963	1.17521	68906	5880433	1.17178	134864	11478680	1.17491	121713	10366652	1.17408	66732	5653827	1.1803	971546	82510878	1.17748	625282	53116587	1.17719	224082	19028265	1.17763	573118	48673165
Metabolism	Metabolism of Terpenoids and Polyketides	Biosynthesis of siderophore group nonribosomal peptides	1.13854e-06	0.00037344	0.695799	0.0414712	0.00468281	0.0387299	0.000910441	0.029246	0.00397659	965	2525846	0.038205	804	1565077	0.0513713	2069	5184329	0.0399087	1551	3654730	0.0424382	2482	6322963	0.0392537	2214	5880433	0.0376503	4420	11478680	0.0385062	4004	10366652	0.0386238	2156	5653827	0.0381335	31932	82510878	0.0387004	20579	53116587	0.0387431	7309	19028265	0.0384113	18842	48673165
[truncated: 40 more columns]
